# Supplementary material for: Variations in Grain Traits among Local Rice Varieties Collected More Than Half-Century Ago in Indochinese Countries
Source: Plants (Basel). 2022 Dec 27;12(1):133. doi: 10.3390/plants12010133 (PMC9824235; doi:10.3390/plants12010133)
Supplement: Supplementary file 1 [file plants-12-00133-s001.zip]

Archive with 1 entries (1 files):
- plants-2058948-supplementary.pdf
